# Supplementary material for: Host Immune Transcriptional Profiles Reflect the Variability in Clinical Disease Manifestations in Patients with Staphylococcus aureus Infections
Source: PLoS One. 2012 Apr 4;7(4):e34390. doi: 10.1371/journal.pone.0034390 (PMC3319567; doi:10.1371/journal.pone.0034390)
Supplement: Table S1 — Training set subjects characteristics. (XLS) [file pone.0034390.s009.xls]

## Sheet: Sheet1
		Table S1. Training Set Subject Characteristics
		Subject #	Set	Age (Years)	Race	Sex	Disease	Clinical Presentation																Localization	Severity	Strain
								Bacteremia	Osteomyelitis	S. Arthitis	Pyomyositis	SST Abscess	Pneumonia	Empyema	Endocarditis	Cellulitis	Meningitis	Emboli	Sepsis	DVT	PICU	Intubation
		C1_H1181	Training	5	H	M	Healthy																	Healthy	Healthy	n/a
		C1_H1183	Training	6	H	F	Healthy																	Healthy	Healthy	n/a
		C1_H1239	Training	8	H	M	Healthy																	Healthy	Healthy	n/a
		C1_H1242	Training	15	H	F	Healthy																	Healthy	Healthy	n/a
		C1_H1245	Training	18	H	M	Healthy																	Healthy	Healthy	n/a
		C1_H127	Training	13	AA	F	Healthy																	Healthy	Healthy	n/a
		C1_H153	Training	8	H	F	Healthy																	Healthy	Healthy	n/a
		C1_H205	Training	5	H	M	Healthy																	Healthy	Healthy	n/a
		C1_H213	Training	4	C	F	Healthy																	Healthy	Healthy	n/a
		C1_H220	Training	8	O	M	Healthy																	Healthy	Healthy	n/a
		C1_H226	Training	7	C	M	Healthy																	Healthy	Healthy	n/a
		C1_H229	Training	7	C	M	Healthy																	Healthy	Healthy	n/a
		C1_H231	Training	11	AA	F	Healthy																	Healthy	Healthy	n/a
		C1_H240	Training	4	H	M	Healthy																	Healthy	Healthy	n/a
		C1_H241	Training	7	H	F	Healthy																	Healthy	Healthy	n/a
		C1_H275	Training	10	H	F	Healthy																	Healthy	Healthy	n/a
		C1_H287	Training	10	AA	M	Healthy																	Healthy	Healthy	n/a
		C1_H288	Training	6	AA	F	Healthy																	Healthy	Healthy	n/a
		C1_H289	Training	5	AA	M	Healthy																	Healthy	Healthy	n/a
		C1_H332	Training	7	C	M	Healthy																	Healthy	Healthy	n/a
		C1_H646	Training	4	AA	F	Healthy																	Healthy	Healthy	n/a
		C1_H996	Training	5	H	M	Healthy																	Healthy	Healthy	n/a
		C1_SA1033	Training	12	C	M	S. aureus																	Unclassified	Unclassified	MRSA
		C1_SA1056	Training	3	AA	M	S. aureus																	Invasive	Moderate	MRSA
		C1_SA1066	Training	9	AA	M	S. aureus																	Invasive	Moderate	MSSA
		C1_SA1069	Training	2	H	F	S. aureus																	Invasive	Severe	MRSA
		C1_SA1070	Training	15	C	M	S. aureus																	Invasive	Moderate	MSSA
		C1_SA1075	Training	12	AA	F	S. aureus																	Invasive	Moderate	MRSA
		C1_SA1078	Training	8	H	F	S. aureus																	Invasive	Moderate	MSSA
		C1_SA1081	Training	11	AA	M	S. aureus																	Invasive	Severe	MRSA
		C1_SA1083	Training	11	H	M	S. aureus																	Invasive	Severe	MRSA
		C1_SA1109	Training	10	H	F	S. aureus																	Invasive	Severe	MRSA
		C1_SA1115	Training	0.66	AA	M	S. aureus																	Invasive	Moderate	MRSA
		C1_SA1117	Training	1.1	AA	M	S. aureus																	Invasive	Severe	MSSA
		C1_SA1118	Training	8	H	F	S. aureus																	Invasive	Moderate	MRSA
		C1_SA1122	Training	5	AA	F	S. aureus																	Invasive	Severe	MRSA
		C1_SA1141	Training	2	AA	M	S. aureus																	Invasive	Moderate	MRSA
		C1_SA1142	Training	6	H	F	S. aureus																	Invasive	Moderate	MSSA
		C1_SA1152	Training	1.66	AA	F	S. aureus																	Invasive	Moderate	MSSA
		C1_SA1154	Training	10	AA	F	S. aureus																	Invasive	Moderate	MSSA
		C1_SA1155	Training	11	AA	M	S. aureus																	Disseminated	Severe	MSSA
		C1_SA1204	Training	8	AA	F	S. aureus																	Invasive	Moderate	MRSA
		C1_SA1228	Training	13	C	M	S. aureus																	Invasive	Severe	MSSA
		C1_SA1257	Training	0.15	AA	F	S. aureus																	Disseminated	Severe	MRSA
		C1_SA1263	Training	0.66	C	F	S. aureus																	Invasive	Moderate	MRSA
		C1_SA1267	Training	1.1	H	F	S. aureus																	Invasive	Moderate	MRSA
		C1_SA1276	Training	7	AA	F	S. aureus																	Invasive	Moderate	MRSA
		C1_SA617	Training	11	C	F	S. aureus																	Invasive	Moderate	MSSA
		C1_SA619	Training	17	H	M	S. aureus																	Invasive	Moderate	MSSA
		C1_SA632	Training	4	H	F	S. aureus																	Disseminated	Severe	MRSA
		C1_SA633	Training	6	AA	M	S. aureus																	Invasive	Moderate	MRSA
		C1_SA907	Training	1.33	H	F	S. aureus																	Unclassified	Unclassified	MRSA
		C1_SA908	Training	8.5	AA	M	S. aureus																	Disseminated	Severe	MSSA
		C1_SA909	Training	6	H	F	S. aureus																	Disseminated	Severe	MRSA
		C1_SA943	Training	9	C	M	S. aureus																	Invasive	Moderate	MRSA
		C1_SA944	Training	6	AA	F	S. aureus																	Invasive	Severe	MRSA
		C1_SA949	Training	11	C	M	S. aureus																	Invasive	Severe	MRSA
		C1_SA952	Training	15	AA	M	S. aureus																	Invasive	Moderate	MRSA
		C1_SA953	Training	5	AA	M	S. aureus																	Invasive	Moderate	MRSA
		C1_SA954	Training	13	C	M	S. aureus																	Invasive	Moderate	MRSA
		C1_SA960	Training	3	H	M	S. aureus																	Invasive	Moderate	MRSA
		C1_SA999	Training	10	C	F	S. aureus																	Invasive	Moderate	MRSA
		AA = African-American, C = Caucasian, H = Hispanic, O = Other; M = Male, F = Female; SST = Skin/soft tissue abscess; MSSA = Methicillin-susceptible Staphylococcus aureus, MRSA = Methicillin-resistant Staphylococcus aureus; PICU: Pediatric Intensive Care Unit; DVT: Deep Venous Thrombosis; * Presence of illness indicated by a black square
