# Supplementary material for: Host Immune Transcriptional Profiles Reflect the Variability in Clinical Disease Manifestations in Patients with Staphylococcus aureus Infections
Source: PLoS One. 2012 Apr 4;7(4):e34390. doi: 10.1371/journal.pone.0034390 (PMC3319567; doi:10.1371/journal.pone.0034390)
Supplement: Table S2 — Test set subjects characteristics. (XLS) [file pone.0034390.s010.xls]

## Sheet: Sheet1
		Table S2. Test Set Subject Characteristics
		Subject #	Set	Age (Years)	Race	Sex	Disease	Clinical Presentation																Localization	Severity	Strain
								Bacteremia	Osteomyelitis	S. Arthitis	Pyomyositis	SST Abscess	Pneumonia	Empyema	Endocarditis	Cellulitis	Meningitis	Emboli	Sepsis	DVT	PICU	Intubation
		C2_H1053	Test	0.54	C	F	Healthy																	Healthy	Healthy	n/a
		C2_H1191	Test	2.2	H	F	Healthy																	Healthy	Healthy	n/a
		C2_H1244	Test	2.2	H	M	Healthy																	Healthy	Healthy	n/a
		C2_H1260	Test	2.1	H	M	Healthy																	Healthy	Healthy	n/a
		C2_H1261	Test	0.17	H	M	Healthy																	Healthy	Healthy	n/a
		C2_H1278	Test	0.75	C	F	Healthy																	Healthy	Healthy	n/a
		C2_H1284	Test	0.5	H	F	Healthy																	Healthy	Healthy	n/a
		C2_H1285	Test	0.5	O	F	Healthy																	Healthy	Healthy	n/a
		C2_H1299	Test	1	AA	M	Healthy																	Healthy	Healthy	n/a
		C2_H1321	Test	4	H	F	Healthy																	Healthy	Healthy	n/a
		C2_H1353	Test	7	H	M	Healthy																	Healthy	Healthy	n/a
		C2_H1354	Test	7	H	F	Healthy																	Healthy	Healthy	n/a
		C2_H1355	Test	5	H	F	Healthy																	Healthy	Healthy	n/a
		C2_H1357	Test	14	H	M	Healthy																	Healthy	Healthy	n/a
		C2_H1358	Test	9	H	M	Healthy																	Healthy	Healthy	n/a
		C2_H1359	Test	11	H	M	Healthy																	Healthy	Healthy	n/a
		C2_H2003.1	Test	1.42	H	F	Healthy																	Healthy	Healthy	n/a
		C2_H924	Test	3	O	F	Healthy																	Healthy	Healthy	n/a
		C2_H934	Test	7	C	F	Healthy																	Healthy	Healthy	n/a
		C2_H936	Test	3	C	M	Healthy																	Healthy	Healthy	n/a
		C2_H938	Test	9	C	M	Healthy																	Healthy	Healthy	n/a
		C2_H939	Test	8	C	M	Healthy																	Healthy	Healthy	n/a
		C2_SA1006	Test	1.83	AA	M	S. aureus																	Invasive	Moderate	MRSA
		C2_SA1007	Test	0.66	AA	M	S. aureus																	Invasive	Mild	MRSA
		C2_SA1009	Test	0.58	H	M	S. aureus																	Disseminated	Severe	MRSA
		C2_SA1024	Test	0.16	AA	M	S. aureus																	Invasive	Severe	MRSA
		C2_SA1030	Test	11	C	M	S. aureus																	Invasive	Severe	MRSA
		C2_SA1032	Test	11	C	M	S. aureus																	Invasive	Severe	MRSA
		C2_SA1076	Test	9	O	F	S. aureus																	Invasive	Moderate	MRSA
		C2_SA1083_A	Test	11	H	M	S. aureus																	Invasive	Severe	MRSA
		C2_SA1137	Test	15	H	F	S. aureus																	Local	Mild	MRSA
		C2_SA1176	Test	3.5	AA	M	S. aureus																	Invasive	Severe	MRSA
		C2_SA1184	Test	1.16	H	M	S. aureus																	Invasive	Moderate	MSSA
		C2_SA1189	Test	10	H	F	S. aureus																	Invasive	Moderate	MSSA
		C2_SA1232	Test	6	O	M	S. aureus																	Local	Mild	MRSA
		C2_SA1287	Test	12	C	M	S. aureus																	Disseminated	Severe	MRSA
		C2_SA1306	Test	1.5	C	F	S. aureus																	Invasive	Moderate	MSSA
		C2_SA1309	Test	11	C	M	S. aureus																	Invasive	Moderate	MRSA
		C2_SA1313	Test	8	C	M	S. aureus																	Invasive	Moderate	MRSA
		C2_SA1323	Test	16	C	M	S. aureus																	Invasive	Moderate	MSSA
		C2_SA1324	Test	8	AA	F	S. aureus																	Invasive	Severe	MRSA
		C2_SA1335	Test	15	C	F	S. aureus																	Disseminated	Severe	MRSA
		C2_SA1351	Test	2	H	F	S. aureus																	Invasive	Moderate	MRSA
		C2_SA493	Test	14	O	M	S. aureus																	Invasive	Moderate	MSSA
		C2_SA537	Test	9	O	F	S. aureus																	Invasive	Severe	MSSA
		C2_SA566	Test	14.5	H	M	S. aureus																	Invasive	Moderate	MRSA
		C2_SA573	Test	14.5	H	M	S. aureus																	Invasive	Moderate	MRSA
		C2_SA598	Test	0.25	AA	F	S. aureus																	Invasive	Moderate	MRSA
		C2_SA614	Test	12.7	O	F	S. aureus																	Invasive	Severe	MRSA
		C2_SA623	Test	2.5	H	F	S. aureus																	Invasive	Moderate	MSSA
		C2_SA626	Test	5	AA	M	S. aureus																	Disseminated	Severe	MRSA
		C2_SA634	Test	6.5	AA	M	S. aureus																	Invasive	Severe	MRSA
		C2_SA649	Test	9	C	F	S. aureus																	Invasive	Moderate	MSSA
		C2_SA657	Test	8	AA	F	S. aureus																	Invasive	Moderate	MRSA
		C2_SA704	Test	6	H	M	S. aureus																	Invasive	Moderate	MSSA
		C2_SA756	Test	2	H	F	S. aureus																	Local	Mild	MRSA
		C2_SA769	Test	1.33	O	M	S. aureus																	Local	Mild	MSSA
		C2_SA796	Test	1.58	AA	M	S. aureus																	Disseminated	Severe	MRSA
		C2_SA807	Test	1.58	AA	M	S. aureus																	Disseminated	Severe	MRSA
		C2_SA811	Test	3	O	M	S. aureus																	Invasive	Moderate	MSSA
		C2_SA815	Test	1.83	AA	M	S. aureus																	Disseminated	Severe	MRSA
		C2_SA824	Test	0.06	C	M	S. aureus																	Invasive	Severe	MSSA
		C2_SA844	Test	11	C	F	S. aureus																	Invasive	Moderate	MSSA
		C2_SA847	Test	1.5	AA	F	S. aureus																	Invasive	Mild	MRSA
		C2_SA849	Test	1.08	H	F	S. aureus																	Invasive	Moderate	MRSA
		C2_SA850	Test	7	H	F	S. aureus																	Invasive	Mild	MSSA
		C2_SA855	Test	7.5	AA	F	S. aureus																	Invasive	Moderate	MRSA
		C2_SA857	Test	4.5	H	F	S. aureus																	Local	Mild	MRSA
		C2_SA858	Test	13	C	M	S. aureus																	Invasive	Moderate	MSSA
		C2_SA859	Test	14	H	M	S. aureus																	Local	Mild	MRSA
		C2_SA862	Test	15	AA	F	S. aureus																	Invasive	Mild	MRSA
		C2_SA864	Test	5	H	M	S. aureus																	Invasive	Severe	MRSA
		C2_SA890	Test	1.5	H	F	S. aureus																	Invasive	Moderate	MSSA
		C2_SA891	Test	2.5	AA	M	S. aureus																	Local	Mild	MSSA
		C2_SA897	Test	10	C	F	S. aureus																	Local	Mild	MRSA
		C2_SA906	Test	5	C	M	S. aureus																	Disseminated	Severe	MRSA
		C2_SA910	Test	5	AA	M	S. aureus																	Invasive	Moderate	MSSA
		C2_SA919	Test	14	AA	F	S. aureus																	Local	Mild	MRSA
		C2_SA945	Test	7	H	M	S. aureus																	Local	Mild	MRSA
		C2_SA985	Test	5	C	M	S. aureus																	Invasive	Moderate	MRSA
		C2_SA992	Test	10	AA	F	S. aureus																	Invasive	Severe	MRSA
		AA = African-American, C = Caucasian, H = Hispanic, O = Other; M = Male, F = Female; SST = Skin/soft tissue abscess; MSSA = Methicillin-susceptible Staphylococcus aureus, MRSA = Methicillin-resistant Staphylococcus aureus; PICU: Pediatric Intensive Care Unit; DVT: Deep Venous Thrombosis; * Presence of illness indicated by a black square
