# Supplementary material for: Host Immune Transcriptional Profiles Reflect the Variability in Clinical Disease Manifestations in Patients with Staphylococcus aureus Infections
Source: PLoS One. 2012 Apr 4;7(4):e34390. doi: 10.1371/journal.pone.0034390 (PMC3319567; doi:10.1371/journal.pone.0034390)
Supplement: Table S3 — Characterization of bacterial isolates from 63 patients. (XLS) [file pone.0034390.s011.xls]

## Sheet: Sheet1
	Table S3. Characterization of Bacterial Isolates from 63 Patients
	Patient ID	Set	Cluster	Isolate #	Strain (mecA)	SSCmec	agr type	rep PCR	PVL	TSST	SEA	SEB	SEC	SEH	SEG	ETA	ETB
	C1_SA1083	Training	C2	1	MRSA	IV	I	300	+
	C2_SA634	Test	C3	3	MRSA	IV	I	300	+
	C2_SA649	Test	C2	4	MSSA	n/a	III	200	+	+	+	+		+	+
	C2_SA906	Test	C1	5	MRSA	IV	I	300	+
	C2_SA493	Test	C4	6	MSSA	n/a	II	300							+
	C2_SA945	Test	TQ	7	MRSA	IV	I	300	+
	C2_SA857	Test	TQ	8	MRSA	IV	I	300	+
	C2_SA864	Test	C1	9	MRSA	IV	I	300	+
	C1_SA619	Training	C2	12	MSSA	n/a	II	300							+	+
	C2_SA614	Test	C1	14	MRSA	IV	I	300	+
	C2_SA815	Test	C3	18	MRSA	IV	I	300	+
	C1_SA633	Training	C2	21	MRSA	IV	I	300	+
	C2_SA897	Test	C2	25	MRSA	IV	I	300	+
	C2_SA859	Test	C4	26	MRSA	IV	I	300	+
	C2_SA849	Test	C1	27	MRSA	IV	I	500	+
	C2_SA626	Test	C1	31	MRSA	IV	I	300	+
	C2_SA657	Test	C2	37	MRSA	IV	I	300	+
	C2_SA598	Test	C4	40	MRSA	IV	I	500	+
	C2_SA573	Test	TQ	41	MRSA	IV	I	500	+
	C1_SA632	Training	C2	45	MRSA	IV	I	300	+
	C2_SA855	Test	C4	51	MRSA	IV	I	300	+
	C1_SA1066	Training	C4	60	MSSA	n/a	I	500	+
	C1_SA953	Training	C4	62	MRSA	IV	I	300	+
	C1_SA617	Training	TQ	63	MSSA	n/a	I	500
	C2_SA847	Test	C4	71	MRSA	IV	I	300	+
	C2_SA756	Test	C4	79	MRSA	IV	I	300	+		+	+		+	+
	C1_SA908	Training	C2	83	MSSA	n/a	I	300	+
	C1_SA909	Training	C4	85	MRSA	IV	I	500	+
	C1_SA952	Training	C1	90	MRSA	IV	I	300	+
	C1_SA1070	Training	TQ	92	MSSA	n/a	II	500
	C1_SA1115	Training	TQ	93	MRSA	IV	I	500	+
	C1_SA907	Training	TQ	94	MRSA	IV	I	300	+
	C1_SA1069	Training	TQ	96	MRSA	IV	I	300	+
	C1_SA1118	Training	C2	98	MRSA	IV	I	300	+
	C1_SA943	Training	C2	101	MRSA	IV	I	300	+
	C1_SA999	Training	C3	103	MRSA	IV	I	500	+
	C1_SA1075	Training	TQ	104	MRSA	IV	I	500	+
	C1_SA1056	Training	C3	108	MRSA	IV	I	300	+
	C1_SA1122	Training	TQ	111	MRSA	IV	I	300	+
	C2_SA992	Test	C3	113	MRSA	IV	I	300	+
	C1_SA960	Training	C1	115	MRSA	IV	I	300	+		+	+		+	+
	C1_SA944	Training	C4	117	MRSA	IV	I	300	+
	C2_SA910	Test	C4	118	MSSA	n/a	I	400							+
	C1_SA1033	Training	C4	120	MRSA	IV	I	700	+						+
	C2_SA1083_A	Test	C1	121	MRSA	No Data	No Data	No Data
	C2_SA1076	Test	C4	122	MRSA	IV	III	1100	+						+
	C2_SA1024	Test	C3	124	MRSA	IV	I	300	+
	C2_SA1007	Test	C1	125	MRSA	IV	I	300	+
	C1_SA949	Training	C2	126	MRSA	IV	I	300	+
	C1_SA954	Training	C2	127	MSSA	n/a	II	400
	C1_SA1228	Training	C2	128	MSSA	n/a	III	200			+				+
	C1_SA1154	Training	C3	129	MSSA	n/a	I	300	+
	C2_SA1176	Test	C2	131	MRSA	IV	I	300	+
	C1_SA1155	Training	C2	132	MSSA	n/a	I	300	+
	C1_SA1141	Training	TQ	133	MRSA	IV	III	700	+		+		+	+
	C2_SA1009	Test	C2	134	MRSA	IV	I	500	+
	C2_SA1030	Test	C1	135	MRSA	IV	I	300	+
	C1_SA1081	Training	TQ	137	MRSA	IV	I	300	+			+
	C1_SA1257	Training	C2	138	MRSA	IV	I	300	+
	C2_SA1184	Test	C2	140	MSSA	n/a	I	300	+
	C2_SA1232	Test	TQ	141	MRSA	IV	I	300	+
	C1_SA1117	Training	TQ	142	MSSA	n/a	I	300	+
	C2_SA1006	Test	C4	143	MRSA	IV	I	500	+
	TQ: Transcriptionally Quiescent
