# Supplementary material for: Host Immune Transcriptional Profiles Reflect the Variability in Clinical Disease Manifestations in Patients with Staphylococcus aureus Infections
Source: PLoS One. 2012 Apr 4;7(4):e34390. doi: 10.1371/journal.pone.0034390 (PMC3319567; doi:10.1371/journal.pone.0034390)
Supplement: Table S4 — Top 50 over-expressed genes in C1 vs. C3 (left) and C3 vs. C1 (right). (XLS) [file pone.0034390.s012.xls]

## Sheet: Sheet1
		Table S4. Top 50 over-expressed genes in C1 vs. C3 (left) and C3 vs. C1 (right)
			Up in C1 vs. C3			Up in C3 vs. C1
		#	Symbol	Fold Change	Genbank	Symbol	Fold Change	Genbank
		1	NAIP	5.67957	NM_004536.2	KRT1	29.2785	NM_006121.3
		2	SERPINA1	5.43418	NM_000295.3	IFIT1L	25.2441	NM_001010987.1
		3	CR1	4.58857	NM_000651.4	TMOD1	24.084	NM_003275.2
		4	SLC2A11	4.50152	NM_001024938.1	ALAS2	22.6324	NM_001037967.1
		5	SERPINA1	3.99474	NM_001002236.1	HEMGN	20.9487	NM_197978.1
		6	KREMEN1	3.99394	NM_001039571.1	HBD	18.7349	NM_000519.3
		7	METTL7B	3.92574	NM_152637.1	FECH	18.5964	NM_000140.2
		8	LOC400793	3.91067	XM_930558.1	SLC4A1	18.2416	NM_000342.2
		9	CR1	3.81835	NM_000651.4	CA1	18.1034	NM_001738.1
		10	LOC728519	3.77644	XM_001127632.1	BPGM	17.7272	NM_001724.3
		11	LOC648984	3.77065	XM_938063.1	HEMGN	17.6973	NM_018437.3
		12	SOCS3	3.76596	NM_003955.3	GYPB	17.4438	NM_002100.3
		13	OPLAH	3.72021	NM_017570.2	GYPE	15.7316	NM_002102.3
		14	SLC11A1	3.64065	NM_000578.2	FECH	15.17	NM_001012515.1
		15	TDRD9	3.5972	NM_153046.1	SELENBP1	14.7315	NM_003944.2
		16	TDRD9	3.53536	NM_153046.1	LOC389599	14.2728	XM_001131588.1
		17	BTNL9	3.52871	NM_152547.3	IFI27	13.5653	NM_005532.3
		18	MGAM	3.51007	NM_004668.1	TNS1	13.4728	NM_022648.3
		19	LOC642684	3.47047	XM_926137.1	OR2W3	13.4061	NM_001001957.2
		20	MCTP2	3.42519	NM_018349.2	ITLN1	12.9764	NM_017625.2
		21	ITGAX	3.42507	XM_001127869.1	FBXO7	12.966	NM_001033024.1
		22	LOC642103	3.40369	XM_936233.1	BCL2L1	12.9076	NM_138578.1
		23	DERL2	3.39275	NM_016041.3	EPB42	12.8091	NM_000119.1
		24	C19orf59	3.38924	NM_174918.2	SLC14A1	12.5587	NM_015865.2
		25	BCAT1	3.34047	NM_005504.4	ALS2CR2	12.5258	NM_018571.5
		26	TNNI2	3.32999	NM_003282.2	HBZ	12.4911	NM_005332.2
		27	MGST1	3.31274	NM_020300.3	RUNDC3A	11.7515	NM_006695.3
		28	GPR97	3.30772	NM_170776.3	SNCA	11.5138	NM_000345.2
		29	LOC153561	3.24175	NM_207331.2	TRIM10	10.8925	NM_052828.1
		30	MS4A4A	3.23201	NM_148975.1	40610	10.3253	NM_001002265.1
		31	FUT7	3.22389	NM_004479.2	ALAS2	10.2561	NM_001037968.1
		32	COL7A1	3.21435	NM_000094.2	SLC6A8	10.0515	NM_005629.1
		33	IL18R1	3.14547	NM_003855.2	PRDX2	10.0413	NM_181738.1
		34	GRB10	3.14535	NM_005311.3	40610	10.0193	NM_145021.4
		35	PNPLA1	3.13594	NM_173676.1	KLF1	9.69086	NM_006563.2
		36	SLC24A4	3.13586	NM_153648.2	ERAF	9.68944	NM_016633.2
		37	COL4A3BP	3.13475	NM_005713.1	ARL4A	9.60987	NM_001037164.1
		38	MAP3K3	3.12014	NM_203351.1	HMG2L1	9.54878	NM_005487.3
		39	SSH1	3.11121	NM_018984.2	GMPR	9.53372	NM_006877.2
		40	IL1R2	3.08686	NM_173343.1	VWCE	9.48279	NM_152718.2
		41	ST14	3.06008	NM_021978.2	KEL	9.45718	NM_000420.2
		42	TLR5	3.03909	NM_003268.4	BPGM	9.22263	NM_001724.3
		43	GPR97	3.03488	NM_170776.3	C14orf45	9.21934	NM_025057.1
		44	APOB48R	3.02658	NM_018690.2	SLC6A10P	9.14148	NR_003083.2
		45	MANSC1	3.0193	NM_018050.2	RSAD2	8.98466	NM_080657.4
		46	FKBP5	3.01262	NM_004117.2	TRIM10	8.90434	NM_006778.2
		47	GPR141	2.99234	NM_181791.1	TTC25	8.81042	NM_031421.2
		48	DNAJC3	2.95552	NM_006260.2	DPM2	8.80961	NM_003863.2
		49	PAQR6	2.93831	NM_198406.1	TRIM58	8.78972	NM_015431.3
		50	CR1	2.93686	NM_000573.3	MYL4	8.75561	NM_002476.2
