# Supplementary material for: Host Immune Transcriptional Profiles Reflect the Variability in Clinical Disease Manifestations in Patients with Staphylococcus aureus Infections
Source: PLoS One. 2012 Apr 4;7(4):e34390. doi: 10.1371/journal.pone.0034390 (PMC3319567; doi:10.1371/journal.pone.0034390)
Supplement: Table S5 — Clinical parameters for patients grouped by transcriptional clustering. (XLS) [file pone.0034390.s013.xls]

## Sheet: Sheet1
	Table S5. Clinical parameters for patients grouped by transcriptional clusters
		C1			C2			C3			C4			TQ			Kruskal-Wallis Test
		Median	Min	Max	Median	Min	Max	Median	Min	Max	Median	Min	Max	Median	Min	Max	Chi Square	Pr > Chi-Square
	WBC (/ µL)	21300	9500	28000	10550	3200	33300	10000	6500	17700	7800	4100	15900	8100	3400	18300	33.23	<0.0001
	Neutrophils (%)	79	37	84	59	40	87	62.6	41	73	47	12	71	43	12	78	35.56	<0.0001
	Neutrophils (/uL)	14364	6745	22400	6230	1792	17733	5904	3672	12921	3807	735	11218	3198	1155	10336	46.21	<0.0001
	Lymphocyte (%)	12	5	21	25.3	6	40	24	17	35	41	16	71	44	13	72	50.01	<0.0001
	Lymphocytes (uL)	2064	1065	4641	3240	896	13320	2444.7	1105	4320	3658	2296	10812	3640	442	9333	10.1	0.04
	Monocytes (%)	6.2	2	14	9	3	21	6	2	17	7	1	16.2	7	3	16	2.64	0.62
	Monocytes (/uL)	1140	330	3486	858	267	3402	720	176	2448	518	81	1896	707	136	1696	14.79	0.005
	RBC (106/mm3)	3.88	2.6	4.39	4.12	2.37	4.85	3.16	1.27	4.85	3.9	2.33	5.65	4.15	3.17	4.85	12.48	0.014
	Hemoglobin (g/dL)	10.1	7.5	12.4	11.1	7.5	13.6	8.4	3.4	13.1	10.4	6.3	13.7	11.1	9	13.7	14.65	0.005
	Hematocrit (%)	30.4	22.3	36.3	32.5	22.1	39.2	25.4	11.1	38.9	30.7	19.7	40.3	32.6	27.3	39.7	11.81	0.019
	MCV (um3)	82.5	74.5	91.2	81.25	73.2	97.6	82.9	72.2	88.9	79	56.8	85.3	80.4	70.7	89	4.26	0.37
	MCH (pg)	27.5	24.8	30.2	27.85	24.6	33.4	27	23.4	29.1	26.8	17.9	30.2	27	23.3	30.5	3.83	0.43
	MCHC (g/dL)	33.6	31.9	34.6	33.75	32.6	35.7	32.1	30.6	33.7	33.4	31.5	35.7	33.6	32.6	35.9	16.4	0.0025
	RDW (%)	14.1	12.1	15.6	13.15	11.8	17.6	14.3	12.6	16.7	12.8	11.8	16.9	13	11.6	19.4	12	0.017
	MPV (um3)	9.8	8.6	11.3	9.5	7.8	15	9.5	7.7	11.4	9.35	8.2	10.9	9.1	8	12.4	2.95	0.57
	Platelets (1000/mm3)	398	136	833	409.5	83	880	453	219	819	379	158	801	456	146	830	3.44	0.49
	ESR	80	33	125	70	17.3	124	103.5	15	142	48.5	16	135	65.5	8	135	5.59	0.23
	CRP (mg/dL)	27.8	0.1	42.8	10.2	1.1	37.4	5.9	0.4	35.3	1.8	0.1	17	3.05	0.1	30.5	28.97	<0.0001
	Hospitalization Duration	22	5	53	12	2	56	13	8	28	7	3	21	8	1	98	16.48	0.0024
	Draw Day	3	1	14	5	1	35	7	3	10	5	2	12	5	1	16	6.91	0.14
	Draw Index	0.26	0.08	0.67	0.42	0.04	1	0.44	0.26	1	0.67	0.38	1	0.6	0.06	1	23.38	0.0001
	* TQ: Transcriptionally Quiescent
