# Supplementary material for: Host Immune Transcriptional Profiles Reflect the Variability in Clinical Disease Manifestations in Patients with Staphylococcus aureus Infections
Source: PLoS One. 2012 Apr 4;7(4):e34390. doi: 10.1371/journal.pone.0034390 (PMC3319567; doi:10.1371/journal.pone.0034390)
Supplement: Table S6 — Disease localization, clinical presentation and strain distribution by cluster. (XLS) [file pone.0034390.s014.xls]

## Sheet: Sheet1
	Table S6. Disease localization, clinical presentation and strain distribution by cluster
			C1 (n=13)	C2 (n=31)	C3 (n=12)	C4 (n=18)	TQ (n=25)	Total	Fisher's Exact Test
									Table Probability (P)	Pr <= P
	Localization	Local	0 (0)	2 (6.5)	0 (0)	3 (16.7)	5 (20)	10	1.816e-08	0.04
		Invasive	9 (69.2)	22 (71)	11 (91.7)	13 (72.2)	19 (76)	74
		Disseminated	4 (30.8)	7 (22.6)	1 (8.3)	1 (5.6)	0 (0)	13
		Unclassified	0 (0)	0 (0)	0 (0)	1 (5.6)	1 (4)	2
	Clinical Presentation	SST Abscess	0 (0)	2 (6.5)	0 (0)	3 (16.7)	5 (20)	10	1.79e-11	0.0079
		Osteoarticular	4 (30.8)	17 (54.8)	7 (58.3)	9 (50)	18 (72)	55
		Pneumonia	5 (38.5)	4 (12.9)	1 (8.3)	0 (0)	1 (4)	11
		Unclassified	4 (30.8)	8 (25.8)	4 (33.3)	6 (33.3)	1 (4)	23
	Strain	MSSA	0 (0)	13 (41.9)	1 (8.3)	5 (27.8)	11 (44)	30	4.6e-06	0.0073
		MRSA	13 (100)	18 (58.1)	11 (91.7)	13 (72.2)	14 (56)	69
	*percents are represented in parenthesis
	* TQ: Transcriptionally Quiescent
