# Supplementary material for: Host Immune Transcriptional Profiles Reflect the Variability in Clinical Disease Manifestations in Patients with Staphylococcus aureus Infections
Source: PLoS One. 2012 Apr 4;7(4):e34390. doi: 10.1371/journal.pone.0034390 (PMC3319567; doi:10.1371/journal.pone.0034390)
Supplement: Table S7 — Distribution of bacterial isolates characteristics by infection localization, clinical presentation and cluster. (XLS) [file pone.0034390.s015.xls]

## Sheet: Sheet1
	Table S7. Distribution of bacterial isolate characteristics by infection localization, presentation and cluster
				Infection Localization						Clinical Presentation						Cluster
				Local	Invasive	Disseminated	Total	Fisher's Exact Test		SST Abscess	Osteoarticular	Pneumonia	Total	Fisher's Exact Test		C1	C2	C3	C4	TQ	Total	Fisher's Exact Test
								Table Probability (P)	Pr <= P					Table Probability (P)	Pr <= P							Table Probability (P)	Pr <= P
		# Patients		10	74	13	97	-	-	10	56	11	77	-	-	13	31	12	18	25	99	-	-
		# Isolates		6	46	9	61	-	-	6	37	6	49	-	-	10	18	7	14	14	63	-	-
	Antibiotic Resistance	MRSA		6	35	7	48	0.073	0.5	6	26	5	37	0.056	0.41	10	12	6	11	11	50	0.0016	0.34
		MSSA		0	11	2	13			0	11	1	12			0	6	1	3	3	13
	Agr Type	agr I		6	37	9	52	0.084	1	6	29	6	41	0.11	1	9	14	7	12	12	54	0.0026	0.99
		agr II		0	4	0	4			0	3	0	3			0	2	0	1	1	4
		agr III		0	4	0	4			0	4	0	4			0	2	0	1	1	4
	Genetic Relatedness	USA 200		0	2	0	2	0.011	0.92	0	2	0	2	0.024	0.96	0	2	0	0	0	2	2.2e-07	0.41
		USA 300		6	29	7	42			6	24	5	35			8	14	6	7	8	43
		USA 400		0	2	0	2			0	1	0	1			0	1	0	1	0	2
		USA 500		0	10	2	12			0	7	1	8			1	1	1	4	5	12
		USA 700		0	1	0	1			0	1	0	1			0	0	0	1	1	2
		USA 1100		0	1	0	1			0	1	0	1			0	0	0	1	0	1
	Toxin Production	PVL	+	6	38	9	53	0.12	0.51	6	30	6	42	0.16	0.46	9	15	7	12	12	55	0.014	0.73
			-	0	7	0	7			0	6	0	6			0	3	0	2	2	7
		TSST / SEA / SEB / SEC	+	1	5	0	6	0.15	0.46	1	4	1	6	0.17	0.63	1	2	0	1	2	6	0.028	0.97
			-	5	40	9	54			5	32	5	42			8	16	7	13	12	56
		SEH / SEG	+	1	8	1	9	0.087	0.47	5	29	5	39	0.18	1	1	3	0	5	1	10	0.0019	0.26
			-	5	37	9	51			1	7	1	9			8	15	7	9	13	52
	* TQ: Transcriptionally Quiescent
