# Supplementary material for: Host Immune Transcriptional Profiles Reflect the Variability in Clinical Disease Manifestations in Patients with Staphylococcus aureus Infections
Source: PLoS One. 2012 Apr 4;7(4):e34390. doi: 10.1371/journal.pone.0034390 (PMC3319567; doi:10.1371/journal.pone.0034390)
Supplement: Table S8 — Spearman correlations between molecular distance to health (MDTH) and clinical laboratory parameters. (XLS) [file pone.0034390.s016.xls]

## Sheet: Table 4_Spearman Correlation
		Table S8. Spearman correlations between MDTH and clinical laboratory parameters
		Parameter	# of XY Pairs	Spearman R	p-value (two-tailed)
		Neutrophils (/uL)	87	0.6069	< 0.0001
		Neutrophil %	87	0.4936	< 0.0001
		WBC	93	0.4799	< 0.0001
		CRP (mg/dL)	87	0.4278	< 0.0001
		Bands	49	0.3303	0.0205
		RDW (%)	92	0.3014	0.0035
		Monocytes(/uL)	87	0.2438	0.0229
		MCV (um3)	92	0.16	0.1277
		MPV (um3)	90	0.1314	0.2169
		ESR	68	0.1291	0.2942
		Basophils (/uL)	42	0.1286	0.4169
		Eosinophils (/uL)	72	0.1143	0.339
		Platelets (1000/mm3)	92	0.01564	0.8824
		MCH (pg)	92	-0.003438	0.9741
		Monocytes %	87	-0.09713	0.3708
		Basophils %	42	-0.1168	0.4614
		Lymphocytes (uL)	87	-0.2089	0.0521
		Eosinophils %	72	-0.2279	0.0542
		Hematocrit (%)	92	-0.2386	0.022
		MCHC (g/dL)	92	-0.2599	0.0123
		Hemoglobin (g/dL)	92	-0.2703	0.0092
		RBC (106/mm3)	92	-0.2805	0.0068
		Draw Index	99	-0.3936	< 0.0001
		Lymphocyte %	87	-0.6049	< 0.0001
		WBC: white blood cell count; CRP: C-reactive protein; RDW: red blood cell distribution width; MCV: mean corpuscular volume; MPV: mean platelet volume; ESR: erythrocyte sedimentation rate; MCH: mean corpuscular hemoglobin; MCHC: mean corpuscular hemoglobin concentration; RBC: red blood cell count;
