# Supplementary material for: Host Immune Transcriptional Profiles Reflect the Variability in Clinical Disease Manifestations in Patients with Staphylococcus aureus Infections
Source: PLoS One. 2012 Apr 4;7(4):e34390. doi: 10.1371/journal.pone.0034390 (PMC3319567; doi:10.1371/journal.pone.0034390)
Supplement: Table S9 — Clinical parameters for patients grouped by infection localization. (XLS) [file pone.0034390.s017.xls]

## Sheet: Sheet1
	Table S9. Clinical parameters for patients grouped by infection localization
		Local			Invasive			Disseminated			Kruskal-Wallis Test
		Median	Min	Max	Median	Min	Max	Median	Min	Max	Chi Square	Pr > Chi-Square
	WBC (/ µL)	10100	4800	16700	9550	3400	33300	15850	3200	24400	3.5237	0.1717
	Neutrophils (%)	51.35	12	64	54	12	84	59	37	87	2.8457	0.241
	Neutrophils (/uL)	4913.3	1212	10688	5225.6	735	22400	8177	1792	18056	4.0648	0.131
	Lymphocyte (%)	37.8	21	72	33	5	71	24	5	46	8.005	0.0183
	Lymphocytes (uL)	3821.7	2040	7272	3080	442	13320	2726	896	4641	3.8632	0.1449
	Monocytes (%)	6.95	3	13.7	8	2	17	9	1	21	0.5564	0.7572
	Monocytes (/uL)	624.8	303	2004	777.6	136	3486	809.6	81	3402	1.6958	0.4283
	RBC (106/mm3)	4.4	3.71	5.65	3.9	1.27	5.16	3.86	2.6	4.47	10.0203	0.0067
	Hemoglobin (g/dL)	12.25	10.1	13.4	10.4	3.4	13.7	10.85	7.5	12	10.7368	0.0047
	Hematocrit (%)	35.05	32.1	40.3	30.7	11.1	39.7	32	22.1	36.3	11.2694	0.0036
	MCV (um3)	80.8	56.8	97.6	80.8	70.7	93.7	83.55	76.2	91.2	3.4851	0.1751
	MCH (pg)	27.95	17.9	33.4	27	22.9	31.6	28.6	25.5	30	6.0092	0.0496
	MCHC (g/dL)	34.3	31.5	35.9	33.4	30.6	35.7	33.6	32.5	34.9	3.6856	0.1584
	RDW (%)	12.6	12.2	16.9	13.4	11.6	19.4	13.95	12.6	15.6	6.2853	0.0432
	MPV (um3)	9.8	8.8	12.4	9.3	7.7	11.4	9.8	8.8	15	5.5029	0.0638
	Platelets (1000/mm3)	331.5	191	419	440	83	880	391	136	578	10.0182	0.0067
	ESR	37.5	8	76	71	15	142	69.5	17.3	123	10.0878	0.0064
	CRP (mg/dL)	2.2	0.1	10.8	5.95	0.1	42.8	20.6	2.3	31.6	8.8206	0.0122
	Hospitalization Duration	3	1	9	9.5	5	98	21	13	56	35.8849	<.0001
	Draw Day	3	1	6	5.5	1	16	7	1	35	10.6015	0.005
	Draw Index	1	0.6	1	0.49	0.06	1	0.27	0.04	0.66	23.4274	<.0001
