# Supplementary material for: Host Immune Transcriptional Profiles Reflect the Variability in Clinical Disease Manifestations in Patients with Staphylococcus aureus Infections
Source: PLoS One. 2012 Apr 4;7(4):e34390. doi: 10.1371/journal.pone.0034390 (PMC3319567; doi:10.1371/journal.pone.0034390)
Supplement: Table S10 — Clinical parameters for patients grouped by clinical presentation. (XLS) [file pone.0034390.s018.xls]

## Sheet: Sheet1
	Table S10. Clinical parameters for patients grouped by clinical presentation
		Osteoarticular			Pneumonia			Mann-Whitney Test
		Median	Min	Max	Median	Min	Max	Z	Two-sided Pr > |Z|
	WBC (/ µL)	9200	3400	21600	22100	5100	28100	3.8332	0.0001
	Neutrophils (%)	52	15	87	64	37	84	1.2802	0.2005
	Neutrophils (/uL)	5040	1066	18144	13785.5	2448	22400	3.4305	0.0006
	Lymphocyte (%)	34	6	71	22.5	5	39	-1.9414	0.0522
	Lymphocytes (uL)	2810.1	442	9333	3840	1400	10959	0.9756	0.3293
	Monocytes (%)	7	2	16.2	7	3	13	-0.2947	0.7682
	Monocytes (/uL)	738	136	1896	1172	357	3315	2.392	0.0168
	RBC (106/mm3)	3.78	1.27	5.16	4.05	2.37	4.39	0.4878	0.6257
	Hemoglobin (g/dL)	10.4	3.4	13.7	10.5	7.3	12.4	0.3942	0.6934
	Hematocrit (%)	30.55	11.1	39.7	31.8	22.2	36.3	0.7037	0.4816
	MCV (um3)	80.75	70.7	89	81	74.5	93.7	0.4972	0.6191
	MCH (pg)	27.15	22.9	30.5	27	24.6	31.6	-0.0657	0.9476
	MCHC (g/dL)	33.5	30.6	35.7	33	31.3	34.6	-1.1835	0.2366
	RDW (%)	13.3	11.6	19.4	13.7	12	17.6	1.0984	0.272
	MPV (um3)	9.3	7.7	11.4	9.5	8.4	10.5	0.1626	0.8708
	Platelets (1000/mm3)	448	83	830	398	136	880	-0.0563	0.9551
	ESR	85.5	15	142	54	44	75	-2.0769	0.0378
	CRP (mg/dL)	4.9	0.1	42.1	13.9	0.4	27.8	1.2695	0.2043
	Hospitalization Duration	10	5	98	11	6	24	0.069	0.945
	Draw Day	6	2	16	4	1	12	-0.7537	0.451
	Draw Index	0.44	0.06	1	0.27	0.08	1	-0.8524	0.394
